# Supplementary material for: Understanding the ADHD-Gut Axis by Metabolic Network Analysis
Source: Metabolites. 2023 Apr 26;13(5):592. doi: 10.3390/metabo13050592 (PMC10223614; doi:10.3390/metabo13050592)
Supplement: Supplementary file 1 [file metabolites-13-00592-s001.zip]

Archive with 1 entries (1 files):
- metabolites-2320888-supplementary.pdf
